# Supplementary material for: Towards More Sustainable Schiff Base Carboxylate Anodes for Sodium-Ion Batteries
Source: Materials (Basel). 2024 Oct 8;17(19):4918. doi: 10.3390/ma17194918 (PMC11605222; doi:10.3390/ma17194918)
Supplement: Supplementary file 1 [file materials-17-04918-s001.zip]

Archive with 1 entries (1 files):
- materials-3194227-supplementary.pdf
